# Supplementary material for: WWP1 upregulation predicts poor prognosis and promotes tumor progression by regulating ubiquitination of NDFIP1 in intrahepatic cholangiocarcinoma
Source: Cell Death Discov. 2022 Mar 9;8:107. doi: 10.1038/s41420-022-00882-0 (PMC8906119; doi:10.1038/s41420-022-00882-0)
Supplement: Supplementary file 3 — WWP1 binding Proteins detected by mass spectrometry [file 41420_2022_882_MOESM3_ESM.xlsx]

## Sheet: Sheet1
WWP1 binding Proteins detected by mass spectrometry
Protein IDs	Fasta headers	Mol. weight [kDa]	Score	iBAQ R20210500939_IP_IGG	iBAQ R20210500939_IP_WWP1
sp|Q8WXX0|DYH7_HUMAN	sp|Q8WXX0|DYH7_HUMAN Dynein heavy chain 7, axonemal OS=Homo sapiens OX=9606 GN=DNAH7 PE=1 SV=2	461.15	-2	0	33271
tr|B2RWN4|B2RWN4_HUMAN;sp|Q96RT7|GCP6_HUMAN;tr|E7EQL8|E7EQL8_HUMAN;tr|A7E2V7|A7E2V7_HUMAN;tr|H7C2H5|H7C2H5_HUMAN;tr|A1L149|A1L149_HUMAN;tr|Q1WWM1|Q1WWM1_HUMAN	tr|B2RWN4|B2RWN4_HUMAN TUBGCP6 protein OS=Homo sapiens OX=9606 GN=TUBGCP6 PE=2 SV=1;sp|Q96RT7|GCP6_HUMAN Gamma-tubulin complex component 6 OS=Homo sapiens OX=9606 GN=TUBGCP6 PE=1 SV=3;tr|E7EQL8|E7EQL8_HUMAN Gamma-tubulin complex component 6 OS=Homo sapiens	199.5	114.57	0	9051700
sp|Q9Y4B6|DCAF1_HUMAN;tr|B3KN11|B3KN11_HUMAN	sp|Q9Y4B6|DCAF1_HUMAN DDB1- and CUL4-associated factor 1 OS=Homo sapiens OX=9606 GN=DCAF1 PE=1 SV=3	169.01	43.852	0	2078100
tr|A0A024R663|A0A024R663_HUMAN;sp|Q86UP2|KTN1_HUMAN;tr|H0YJZ8|H0YJZ8_HUMAN;tr|G3V4Y7|G3V4Y7_HUMAN	tr|A0A024R663|A0A024R663_HUMAN Kinectin 1 (Kinesin receptor), isoform CRA_a OS=Homo sapiens OX=9606 GN=KTN1 PE=4 SV=1;sp|Q86UP2|KTN1_HUMAN Kinectin OS=Homo sapiens OX=9606 GN=KTN1 PE=1 SV=1	156.27	20.583	0	17892000
tr|Q8TES4|Q8TES4_HUMAN;tr|A6NDY9|A6NDY9_HUMAN;tr|A0A087WWY3|A0A087WWY3_HUMAN;tr|Q60FE6|Q60FE6_HUMAN;tr|Q60FE5|Q60FE5_HUMAN;sp|P21333|FLNA_HUMAN	tr|Q8TES4|Q8TES4_HUMAN Epididymis secretory sperm binding protein (Fragment) OS=Homo sapiens OX=9606 GN=FLJ00119 PE=2 SV=1;tr|A6NDY9|A6NDY9_HUMAN Filamin A OS=Homo sapiens OX=9606 GN=FLNA PE=2 SV=4;tr|A0A087WWY3|A0A087WWY3_HUMAN Filamin-A OS=Homo sapiens O	153.6	11.467	0	109310
sp|Q9P2E9|RRBP1_HUMAN;tr|A7BI36|A7BI36_HUMAN;tr|A1A5C4|A1A5C4_HUMAN;tr|A0A087WVV2|A0A087WVV2_HUMAN;tr|F8W7S5|F8W7S5_HUMAN;tr|A1A5C5|A1A5C5_HUMAN;tr|B3KSG1|B3KSG1_HUMAN;tr|A0A087WU26|A0A087WU26_HUMAN;tr|Q32NB1|Q32NB1_HUMAN;tr|A2A2S5|A2A2S5_HUMAN;tr|V9GY78|V9GY78_HUMAN	sp|Q9P2E9|RRBP1_HUMAN Ribosome-binding protein 1 OS=Homo sapiens OX=9606 GN=RRBP1 PE=1 SV=5;tr|A7BI36|A7BI36_HUMAN p180/ribosome receptor OS=Homo sapiens OX=9606 GN=RRBP1 PE=2 SV=2;tr|A1A5C4|A1A5C4_HUMAN RRBP1 protein OS=Homo sapiens OX=9606 GN=RRBP1 PE=2	152.45	148.06	0	7243500
tr|K7EIG1|K7EIG1_HUMAN;sp|O75153|CLU_HUMAN;tr|A0A494C0R8|A0A494C0R8_HUMAN;tr|I3L2B0|I3L2B0_HUMAN;tr|I3L318|I3L318_HUMAN	tr|K7EIG1|K7EIG1_HUMAN Clustered mitochondria protein homolog (Fragment) OS=Homo sapiens OX=9606 GN=CLUH PE=1 SV=2;sp|O75153|CLU_HUMAN Clustered mitochondria protein homolog OS=Homo sapiens OX=9606 GN=CLUH PE=1 SV=2;tr|A0A494C0R8|A0A494C0R8_HUMAN Clustered	140.49	19.258	0	600010
tr|A0A1U9X9D5|A0A1U9X9D5_HUMAN;tr|A0A1U9X9C8|A0A1U9X9C8_HUMAN;tr|A0A1U9X9C7|A0A1U9X9C7_HUMAN;tr|A0A1U9X9C4|A0A1U9X9C4_HUMAN;tr|A0A1U9X9C1|A0A1U9X9C1_HUMAN;tr|A0A1U9X9A3|A0A1U9X9A3_HUMAN;tr|A0A1U9X9A1|A0A1U9X9A1_HUMAN;tr|A0A024RCN6|A0A024RCN6_HUMAN;sp|P26640|SYVC_HUMAN;tr|A0A140T936|A0A140T936_HUMAN;tr|B4DT32|B4DT32_HUMAN;tr|A0A140T954|A0A140T954_HUMAN;tr|A2ABF4|A2ABF4_HUMAN;tr|A0A0G2JJT9|A0A0G2JJ…	tr|A0A1U9X9D5|A0A1U9X9D5_HUMAN Valyl-tRNA synthetase OS=Homo sapiens OX=9606 PE=3 SV=2;tr|A0A1U9X9C8|A0A1U9X9C8_HUMAN Valyl-tRNA synthetase OS=Homo sapiens OX=9606 PE=1 SV=1;tr|A0A1U9X9C7|A0A1U9X9C7_HUMAN Valyl-tRNA synthetase OS=Homo sapiens OX=9606 PE=1	140.46	52.61	0	2544200
sp|Q16531|DDB1_HUMAN;tr|B4DZP5|B4DZP5_HUMAN;tr|F5GY55|F5GY55_HUMAN;tr|B7Z2A1|B7Z2A1_HUMAN;tr|B4DSA8|B4DSA8_HUMAN;tr|F5GWI0|F5GWI0_HUMAN;tr|F5GZY8|F5GZY8_HUMAN;tr|F5H2L3|F5H2L3_HUMAN;tr|F5GYG8|F5GYG8_HUMAN	sp|Q16531|DDB1_HUMAN DNA damage-binding protein 1 OS=Homo sapiens OX=9606 GN=DDB1 PE=1 SV=1;tr|B4DZP5|B4DZP5_HUMAN DNA damage-binding protein 1 OS=Homo sapiens OX=9606 PE=2 SV=1;tr|F5GY55|F5GY55_HUMAN DNA damage-binding protein 1 OS=Homo sapiens OX=9606 GN	126.97	72.958	0	5370000
sp|Q6DN12|MCTP2_HUMAN	sp|Q6DN12|MCTP2_HUMAN Multiple C2 and transmembrane domain-containing protein 2 OS=Homo sapiens OX=9606 GN=MCTP2 PE=1 SV=3	99.594	-2	0	347280
tr|A8K964|A8K964_HUMAN;sp|Q9H307|PININ_HUMAN;tr|B4E392|B4E392_HUMAN;tr|B4DTD4|B4DTD4_HUMAN	tr|A8K964|A8K964_HUMAN Pinin OS=Homo sapiens OX=9606 PE=2 SV=1;sp|Q9H307|PININ_HUMAN Pinin OS=Homo sapiens OX=9606 GN=PNN PE=1 SV=5;tr|B4E392|B4E392_HUMAN cDNA FLJ52602, highly similar to Pinin OS=Homo sapiens OX=9606 PE=2 SV=1;tr|B4DTD4|B4DTD4_HUMAN cDNA	81.541	20.993	0	1166800
tr|B4DMA2|B4DMA2_HUMAN;tr|B4DGL0|B4DGL0_HUMAN;tr|A0A024RD80|A0A024RD80_HUMAN;sp|P08238|HS90B_HUMAN;tr|Q9H6X9|Q9H6X9_HUMAN;tr|A8K3W9|A8K3W9_HUMAN	tr|B4DMA2|B4DMA2_HUMAN cDNA FLJ54023, highly similar to Heat shock protein HSP 90-beta OS=Homo sapiens OX=9606 PE=2 SV=1;tr|B4DGL0|B4DGL0_HUMAN cDNA FLJ53619, highly similar to Heat shock protein HSP 90-beta OS=Homo sapiens OX=9606 PE=2 SV=1;tr|A0A024RD80|	79.194	6.6739	0	482330
sp|Q7Z417|NUFP2_HUMAN	sp|Q7Z417|NUFP2_HUMAN Nuclear fragile X mental retardation-interacting protein 2 OS=Homo sapiens OX=9606 GN=NUFIP2 PE=1 SV=1	76.12	6.1409	0	488100
sp|Q9UGJ1|GCP4_HUMAN;tr|H3BPU4|H3BPU4_HUMAN;tr|Q9BVR6|Q9BVR6_HUMAN;tr|H3BQY4|H3BQY4_HUMAN;tr|H3BS59|H3BS59_HUMAN;tr|H3BNL9|H3BNL9_HUMAN	sp|Q9UGJ1|GCP4_HUMAN Gamma-tubulin complex component 4 OS=Homo sapiens OX=9606 GN=TUBGCP4 PE=1 SV=1;tr|H3BPU4|H3BPU4_HUMAN Gamma-tubulin complex component (Fragment) OS=Homo sapiens OX=9606 GN=TUBGCP4 PE=1 SV=1;tr|Q9BVR6|Q9BVR6_HUMAN Gamma-tubulin complex	76.088	161.49	0	20002000
sp|P13667|PDIA4_HUMAN;tr|A0A090N8Y2|A0A090N8Y2_HUMAN;tr|A0A499FI48|A0A499FI48_HUMAN	sp|P13667|PDIA4_HUMAN Protein disulfide-isomerase A4 OS=Homo sapiens OX=9606 GN=PDIA4 PE=1 SV=2;tr|A0A090N8Y2|A0A090N8Y2_HUMAN Protein disulfide-isomerase A4 OS=Homo sapiens OX=9606 GN=ERP70 PE=2 SV=1;tr|A0A499FI48|A0A499FI48_HUMAN Protein disulfide-isomer	72.932	6.0713	0	427100
tr|A0A3B3IS03|A0A3B3IS03_HUMAN;tr|A0A3B3ISZ5|A0A3B3ISZ5_HUMAN;tr|B7Z954|B7Z954_HUMAN;tr|A0A3B3IRI3|A0A3B3IRI3_HUMAN;tr|A0A024R233|A0A024R233_HUMAN;sp|Q9UDY2|ZO2_HUMAN;tr|A0A3B3ITE1|A0A3B3ITE1_HUMAN;tr|A0A1B0GTW1|A0A1B0GTW1_HUMAN;tr|A0A2R8YDH4|A0A2R8YDH4_HUMAN	tr|A0A3B3IS03|A0A3B3IS03_HUMAN Tight junction protein ZO-2 (Fragment) OS=Homo sapiens OX=9606 GN=TJP2 PE=4 SV=1;tr|A0A3B3ISZ5|A0A3B3ISZ5_HUMAN Tight junction protein ZO-2 OS=Homo sapiens OX=9606 GN=TJP2 PE=1 SV=1;tr|B7Z954|B7Z954_HUMAN cDNA FLJ61560, highl	72.784	-2	0	111780
tr|B4E336|B4E336_HUMAN;tr|B3KUI0|B3KUI0_HUMAN;tr|B4DTS6|B4DTS6_HUMAN;sp|P48960|AGRE5_HUMAN	tr|B4E336|B4E336_HUMAN cDNA FLJ53287, highly similar to CD97 antigen OS=Homo sapiens OX=9606 PE=2 SV=1;tr|B3KUI0|B3KUI0_HUMAN cDNA FLJ39945 fis, clone SPLEN2023977, highly similar to Homo sapiens CD97 antigen (CD97), transcript variant 2, mRNA OS=Homo sapi	72.294	8.3662	0	537170
tr|A0A0S2Z4Z0|A0A0S2Z4Z0_HUMAN;sp|Q96PK6|RBM14_HUMAN;tr|A0A0A6YYI9|A0A0A6YYI9_HUMAN;tr|A0A0S2Z5V2|A0A0S2Z5V2_HUMAN;tr|F8WDX3|F8WDX3_HUMAN;tr|A0A0A0MSL8|A0A0A0MSL8_HUMAN;tr|A0A0S2Z567|A0A0S2Z567_HUMAN;tr|B8ZZ74|B8ZZ74_HUMAN;tr|B4DNG4|B4DNG4_HUMAN;tr|Q59GV2|Q59GV2_HUMAN	tr|A0A0S2Z4Z0|A0A0S2Z4Z0_HUMAN RNA binding motif protein 14 isoform 1 (Fragment) OS=Homo sapiens OX=9606 GN=RBM14 PE=2 SV=1;sp|Q96PK6|RBM14_HUMAN RNA-binding protein 14 OS=Homo sapiens OX=9606 GN=RBM14 PE=1 SV=2;tr|A0A0A6YYI9|A0A0A6YYI9_HUMAN Protein RBM14	69.491	16.188	0	697440
tr|Q75MP2|Q75MP2_HUMAN;tr|Q8TAE4|Q8TAE4_HUMAN;tr|B3KSS6|B3KSS6_HUMAN;sp|Q14123|PDE1C_HUMAN;tr|A0A0A0MS69|A0A0A0MS69_HUMAN	tr|Q75MP2|Q75MP2_HUMAN Phosphodiesterase (Fragment) OS=Homo sapiens OX=9606 GN=PDE1C PE=3 SV=1;tr|Q8TAE4|Q8TAE4_HUMAN Phosphodiesterase OS=Homo sapiens OX=9606 GN=PDE1C PE=2 SV=1;tr|B3KSS6|B3KSS6_HUMAN Phosphodiesterase OS=Homo sapiens OX=9606 PE=2 SV=1;sp	66.913	-2	0	253100
tr|B3KT25|B3KT25_HUMAN;sp|Q96S55|WRIP1_HUMAN	tr|B3KT25|B3KT25_HUMAN cDNA FLJ37504 fis, clone BRAWH2017103, highly similar to ATPase WRNIP1 OS=Homo sapiens OX=9606 PE=2 SV=1;sp|Q96S55|WRIP1_HUMAN ATPase WRNIP1 OS=Homo sapiens OX=9606 GN=WRNIP1 PE=1 SV=2	66.674	6.0674	0	389270
tr|Q9BW34|Q9BW34_HUMAN;tr|E9PL71|E9PL71_HUMAN;tr|E9PN91|E9PN91_HUMAN	tr|Q9BW34|Q9BW34_HUMAN EEF1D protein (Fragment) OS=Homo sapiens OX=9606 GN=EEF1D PE=2 SV=2	60.882	7.2676	0	1639300
sp|P83111|LACTB_HUMAN	sp|P83111|LACTB_HUMAN Serine beta-lactamase-like protein LACTB, mitochondrial OS=Homo sapiens OX=9606 GN=LACTB PE=1 SV=2	60.693	12.981	0	362280
sp|Q147U1|ZN846_HUMAN	sp|Q147U1|ZN846_HUMAN Zinc finger protein 846 OS=Homo sapiens OX=9606 GN=ZNF846 PE=1 SV=2	60.552	-2	0	1022800
tr|A0A0C4DH52|A0A0C4DH52_HUMAN;sp|Q9NZB2|F120A_HUMAN	tr|A0A0C4DH52|A0A0C4DH52_HUMAN Constitutive coactivator of PPAR-gamma-like protein 1 (Fragment) OS=Homo sapiens OX=9606 GN=FAM120A PE=1 SV=1;sp|Q9NZB2|F120A_HUMAN Constitutive coactivator of PPAR-gamma-like protein 1 OS=Homo sapiens OX=9606 GN=FAM120A PE=1	54.06	7.2301	0	380840
sp|Q8N9V2|TRIML_HUMAN	sp|Q8N9V2|TRIML_HUMAN Probable E3 ubiquitin-protein ligase TRIML1 OS=Homo sapiens OX=9606 GN=TRIML1 PE=2 SV=1	53.001	-2	0	310930
sp|Q9NRH3|TBG2_HUMAN;tr|A0A1B4Z394|A0A1B4Z394_HUMAN	sp|Q9NRH3|TBG2_HUMAN Tubulin gamma-2 chain OS=Homo sapiens OX=9606 GN=TUBG2 PE=2 SV=1;tr|A0A1B4Z394|A0A1B4Z394_HUMAN Tubulin gamma chain OS=Homo sapiens OX=9606 GN=TUBG2 PE=2 SV=1	51.091	6.4163	0	1270400
sp|O75955|FLOT1_HUMAN;tr|A2AB09|A2AB09_HUMAN;tr|Q53HQ0|Q53HQ0_HUMAN;tr|Q5ST80|Q5ST80_HUMAN;tr|Q6IB58|Q6IB58_HUMAN;tr|A0A140T9R1|A0A140T9R1_HUMAN;tr|A0A140T9X0|A0A140T9X0_HUMAN;tr|A0A140T9W4|A0A140T9W4_HUMAN;tr|A2AB11|A2AB11_HUMAN;tr|A0A0G2JJQ6|A0A0G2JJQ6_HUMAN;tr|A0A140T9B1|A0A140T9B1_HUMAN;tr|A2AB12|A2AB12_HUMAN;tr|A2VCL5|A2VCL5_HUMAN;tr|A2AB13|A2AB13_HUMAN;tr|A2AB10|A2AB10_HUMAN;tr|A0A140T959|A…	sp|O75955|FLOT1_HUMAN Flotillin-1 OS=Homo sapiens OX=9606 GN=FLOT1 PE=1 SV=3;tr|A2AB09|A2AB09_HUMAN Flotillin (Fragment) OS=Homo sapiens OX=9606 GN=FLOT1 PE=1 SV=1;tr|Q53HQ0|Q53HQ0_HUMAN Flotillin (Fragment) OS=Homo sapiens OX=9606 PE=2 SV=1;tr|Q5ST80|Q5ST	47.355	13.872	0	727940
tr|B4DI70|B4DI70_HUMAN;tr|B4DWA8|B4DWA8_HUMAN;tr|B3KP88|B3KP88_HUMAN;tr|B4DDG4|B4DDG4_HUMAN;tr|B4DVE1|B4DVE1_HUMAN;tr|A0A0S2Z3Y1|A0A0S2Z3Y1_HUMAN;sp|Q08380|LG3BP_HUMAN	tr|B4DI70|B4DI70_HUMAN cDNA FLJ53509, highly similar to Galectin-3-binding protein OS=Homo sapiens OX=9606 PE=2 SV=1;tr|B4DWA8|B4DWA8_HUMAN cDNA FLJ53427, highly similar to Galectin-3-binding protein OS=Homo sapiens OX=9606 PE=2 SV=1;tr|B3KP88|B3KP88_HUMAN	46.42	11.252	0	1071800
tr|I3L3H2|I3L3H2_HUMAN;tr|A0A024R8W0|A0A024R8W0_HUMAN;sp|P38919|IF4A3_HUMAN	tr|I3L3H2|I3L3H2_HUMAN RNA helicase OS=Homo sapiens OX=9606 GN=EIF4A3 PE=1 SV=2;tr|A0A024R8W0|A0A024R8W0_HUMAN RNA helicase OS=Homo sapiens OX=9606 GN=DDX48 PE=3 SV=1;sp|P38919|IF4A3_HUMAN Eukaryotic initiation factor 4A-III OS=Homo sapiens OX=9606 GN=EIF4	44.511	6.7741	0	430270
tr|Q6FG43|Q6FG43_HUMAN;tr|J3QLD9|J3QLD9_HUMAN;tr|A0A024QZ62|A0A024QZ62_HUMAN;sp|Q14254|FLOT2_HUMAN;tr|E7EMK3|E7EMK3_HUMAN;tr|Q9BTI6|Q9BTI6_HUMAN	tr|Q6FG43|Q6FG43_HUMAN Flotillin OS=Homo sapiens OX=9606 GN=FLOT2 PE=2 SV=1;tr|J3QLD9|J3QLD9_HUMAN Flotillin OS=Homo sapiens OX=9606 GN=FLOT2 PE=1 SV=1;tr|A0A024QZ62|A0A024QZ62_HUMAN Flotillin OS=Homo sapiens OX=9606 GN=hCG_1998851 PE=3 SV=1;sp|Q14254|FLOT	41.685	11.091	0	921260
tr|Q7Z5U1|Q7Z5U1_HUMAN;tr|Q05D20|Q05D20_HUMAN;tr|Q6P0P7|Q6P0P7_HUMAN;tr|Q6PJV4|Q6PJV4_HUMAN;tr|A0A3B3ITZ9|A0A3B3ITZ9_HUMAN;sp|Q9Y2W1|TR150_HUMAN	tr|Q7Z5U1|Q7Z5U1_HUMAN THRAP3 protein (Fragment) OS=Homo sapiens OX=9606 GN=THRAP3 PE=2 SV=1;tr|Q05D20|Q05D20_HUMAN THRAP3 protein (Fragment) OS=Homo sapiens OX=9606 GN=THRAP3 PE=2 SV=1;tr|Q6P0P7|Q6P0P7_HUMAN THRAP3 protein (Fragment) OS=Homo sapiens OX=96	41.6	6.2963	0	760730
tr|F5H669|F5H669_HUMAN;tr|B4DGF8|B4DGF8_HUMAN;sp|Q8N684|CPSF7_HUMAN	tr|F5H669|F5H669_HUMAN Cleavage and polyadenylation-specificity factor subunit 7 (Fragment) OS=Homo sapiens OX=9606 GN=CPSF7 PE=1 SV=1;tr|B4DGF8|B4DGF8_HUMAN cDNA FLJ57877, highly similar to Cleavage and polyadenylation specificity factor 7 OS=Homo sapiens	41.265	5.8551	0	239570
sp|P09651|ROA1_HUMAN;tr|A0A2R8Y4L2|A0A2R8Y4L2_HUMAN;tr|A0A024RAZ7|A0A024RAZ7_HUMAN;tr|A0A024RB53|A0A024RB53_HUMAN;tr|Q6IPF2|Q6IPF2_HUMAN;tr|Q9BSM5|Q9BSM5_HUMAN;tr|F8W6I7|F8W6I7_HUMAN;tr|H0YH80|H0YH80_HUMAN;tr|F8VTQ5|F8VTQ5_HUMAN;sp|Q32P51|RA1L2_HUMAN;tr|A0A024QZ98|A0A024QZ98_HUMAN;tr|Q0VAC0|Q0VAC0_HUMAN;tr|F8VZ49|F8VZ49_HUMAN;tr|A0A024RC46|A0A024RC46_HUMAN;tr|B4E0B5|B4E0B5_HUMAN;tr|Q3MI39|Q3MI39_…	sp|P09651|ROA1_HUMAN Heterogeneous nuclear ribonucleoprotein A1 OS=Homo sapiens OX=9606 GN=HNRNPA1 PE=1 SV=5;tr|A0A2R8Y4L2|A0A2R8Y4L2_HUMAN Heterogeneous nuclear ribonucleoprotein A1 pseudogene 48 OS=Homo sapiens OX=9606 GN=HNRNPA1P48 PE=1 SV=1;tr|A0A024RA	38.746	21.604	0	2401500
tr|Q59GP5|Q59GP5_HUMAN;sp|Q05639|EF1A2_HUMAN;tr|A0A2U3TZH3|A0A2U3TZH3_HUMAN;tr|A0A2R8Y660|A0A2R8Y660_HUMAN;tr|A0A2R8Y488|A0A2R8Y488_HUMAN;tr|A0A2R8YDN5|A0A2R8YDN5_HUMAN	tr|Q59GP5|Q59GP5_HUMAN Eukaryotic translation elongation factor 1 alpha 2 variant (Fragment) OS=Homo sapiens OX=9606 PE=2 SV=1;sp|Q05639|EF1A2_HUMAN Elongation factor 1-alpha 2 OS=Homo sapiens OX=9606 GN=EEF1A2 PE=1 SV=1;tr|A0A2U3TZH3|A0A2U3TZH3_HUMAN Elon	36.911	6.3073	0	1547800
tr|A0A1W2PRZ7|A0A1W2PRZ7_HUMAN;tr|A0A1W2PQD4|A0A1W2PQD4_HUMAN;tr|A0A1W2PQ74|A0A1W2PQ74_HUMAN;tr|Q7Z4Q5|Q7Z4Q5_HUMAN;tr|A0A1W2PQL0|A0A1W2PQL0_HUMAN;tr|A0A1W2PP34|A0A1W2PP34_HUMAN;tr|A0A1W2PPL4|A0A1W2PPL4_HUMAN;tr|A0A1W2PPH7|A0A1W2PPH7_HUMAN;tr|Q5RI18|Q5RI18_HUMAN;tr|Q96BA7|Q96BA7_HUMAN;tr|A0A1W2PP35|A0A1W2PP35_HUMAN;tr|A0A1X7SBS1|A0A1X7SBS1_HUMAN;tr|B3KX72|B3KX72_HUMAN;tr|B4DLR3|B4DLR3_HUMAN;tr|A0…	sp|O75955|FLOT1_HUMAN Flotillin-1 OS=Homo sapiens OX=9606 GN=FLOT1 PE=1 SV=3;tr|A2AB09|A2AB09_HUMAN Flotillin (Fragment) OS=Homo sapiens OX=9606 GN=FLOT1 PE=1 SV=1;tr|Q53HQ0|Q53HQ0_HUMAN Flotillin (Fragment) OS=Homo sapiens OX=9606 PE=2 SV=1;tr|Q5ST80|Q5ST	34.151	13.321	0	646180
tr|B7Z4C6|B7Z4C6_HUMAN;tr|Q71UV2|Q71UV2_HUMAN;tr|B3KRV7|B3KRV7_HUMAN;tr|Q6IAV0|Q6IAV0_HUMAN;tr|Q53HW6|Q53HW6_HUMAN;tr|A8K2M5|A8K2M5_HUMAN;tr|A0A1B1RVA9|A0A1B1RVA9_HUMAN;sp|P06858|LIPL_HUMAN	tr|B7Z4C6|B7Z4C6_HUMAN Phospholipase A1 OS=Homo sapiens OX=9606 PE=2 SV=1;tr|Q71UV2|Q71UV2_HUMAN Phospholipase A1 (Fragment) OS=Homo sapiens OX=9606 PE=3 SV=1;tr|B3KRV7|B3KRV7_HUMAN Lipoprotein lipase OS=Homo sapiens OX=9606 PE=2 SV=1;tr|Q6IAV0|Q6IAV0_HUMA	30.972	18.54	0	1698200
tr|F5GY37|F5GY37_HUMAN;tr|J3KPX7|J3KPX7_HUMAN;sp|Q99623|PHB2_HUMAN	tr|F5GY37|F5GY37_HUMAN Prohibitin OS=Homo sapiens OX=9606 GN=PHB2 PE=1 SV=1;tr|J3KPX7|J3KPX7_HUMAN Prohibitin OS=Homo sapiens OX=9606 GN=PHB2 PE=1 SV=2;sp|Q99623|PHB2_HUMAN Prohibitin-2 OS=Homo sapiens OX=9606 GN=PHB2 PE=1 SV=2	29.723	8.2195	0	413680
tr|C9JYS8|C9JYS8_HUMAN;tr|A8K525|A8K525_HUMAN;tr|A0A0S2Z4Z9|A0A0S2Z4Z9_HUMAN;sp|Q15233|NONO_HUMAN;tr|C9J4X2|C9J4X2_HUMAN;tr|A0A0S2Z4E7|A0A0S2Z4E7_HUMAN;tr|C9IZL7|C9IZL7_HUMAN;tr|H7C367|H7C367_HUMAN	tr|C9JYS8|C9JYS8_HUMAN Non-POU domain-containing octamer-binding protein (Fragment) OS=Homo sapiens OX=9606 GN=NONO PE=1 SV=8;tr|A8K525|A8K525_HUMAN cDNA FLJ76817, highly similar to Homo sapiens non-POU domain containing, octamer-binding (NONO), mRNA OS=Ho	29.508	11.103	0	1002500
tr|E9PNU1|E9PNU1_HUMAN;tr|Q59GR0|Q59GR0_HUMAN;tr|B4DXC8|B4DXC8_HUMAN;tr|A0A024R8Z7|A0A024R8Z7_HUMAN;sp|Q9Y5B8|NDK7_HUMAN	tr|E9PNU1|E9PNU1_HUMAN Nucleoside diphosphate kinase 7 OS=Homo sapiens OX=9606 GN=NME7 PE=1 SV=1;tr|Q59GR0|Q59GR0_HUMAN Nucleoside-diphosphate kinase 7 isoform a variant (Fragment) OS=Homo sapiens OX=9606 PE=2 SV=1;tr|B4DXC8|B4DXC8_HUMAN Nucleoside diphosp	28.888	11.537	0	3327700
tr|A0A4D5RAI5|A0A4D5RAI5_HUMAN;tr|A0A4D5RAG0|A0A4D5RAG0_HUMAN;tr|A0A4D5RAB7|A0A4D5RAB7_HUMAN;tr|Q5TZZ9|Q5TZZ9_HUMAN;sp|P04083|ANXA1_HUMAN;tr|A0A4D5RAH1|A0A4D5RAH1_HUMAN;tr|Q5T3N1|Q5T3N1_HUMAN;tr|A0A4D5RAU4|A0A4D5RAU4_HUMAN;tr|A0A4D5RAD4|A0A4D5RAD4_HUMAN;tr|B4DL19|B4DL19_HUMAN;tr|A0A4D5RAA5|A0A4D5RAA5_HUMAN;tr|A0A4D5RAJ5|A0A4D5RAJ5_HUMAN;tr|A0A4D5RA86|A0A4D5RA86_HUMAN;tr|A0A4D5RAA2|A0A4D5RAA2_HUMAN	tr|A0A4D5RAI5|A0A4D5RAI5_HUMAN Annexin OS=Homo sapiens OX=9606 PE=3 SV=1;tr|A0A4D5RAG0|A0A4D5RAG0_HUMAN Annexin OS=Homo sapiens OX=9606 PE=3 SV=1;tr|A0A4D5RAB7|A0A4D5RAB7_HUMAN Annexin OS=Homo sapiens OX=9606 PE=3 SV=1;tr|Q5TZZ9|Q5TZZ9_HUMAN Annexin OS=Hom	28.432	20.026	0	1874000
tr|B2CIS9|B2CIS9_HUMAN;tr|A9UFC0|A9UFC0_HUMAN;sp|P31944|CASPE_HUMAN	tr|B2CIS9|B2CIS9_HUMAN Caspase 14, apoptosis-related cysteine peptidase OS=Homo sapiens OX=9606 GN=CASP14 PE=2 SV=1;tr|A9UFC0|A9UFC0_HUMAN Caspase 14 OS=Homo sapiens OX=9606 GN=CASP14 PE=2 SV=1;sp|P31944|CASPE_HUMAN Caspase-14 OS=Homo sapiens OX=9606 GN=CA	27.679	12.641	0	2643800
tr|B4DJS0|B4DJS0_HUMAN;tr|B4DNL5|B4DNL5_HUMAN;tr|A0A024R8S5|A0A024R8S5_HUMAN;sp|P07237|PDIA1_HUMAN;tr|I3L3P5|I3L3P5_HUMAN;tr|I3NI03|I3NI03_HUMAN;tr|I3L3U6|I3L3U6_HUMAN;tr|I3L312|I3L312_HUMAN;tr|B4DNP9|B4DNP9_HUMAN;tr|B4DLN6|B4DLN6_HUMAN;tr|B4DUA5|B4DUA5_HUMAN;tr|H7BZ94|H7BZ94_HUMAN	tr|B4DJS0|B4DJS0_HUMAN cDNA FLJ56766, highly similar to Protein disulfide-isomerase (EC5.3.4.1) OS=Homo sapiens OX=9606 PE=2 SV=1;tr|B4DNL5|B4DNL5_HUMAN Protein disulfide-isomerase OS=Homo sapiens OX=9606 PE=2 SV=1;tr|A0A024R8S5|A0A024R8S5_HUMAN Protein di	26.68	21.793	0	1402800
tr|Q59FA2|Q59FA2_HUMAN;sp|Q07955|SRSF1_HUMAN;tr|J3KTL2|J3KTL2_HUMAN;tr|A0A2I7N9Y9|A0A2I7N9Y9_HUMAN;tr|J3KSR8|J3KSR8_HUMAN;tr|B7Z570|B7Z570_HUMAN;tr|A8K1L8|A8K1L8_HUMAN	tr|Q59FA2|Q59FA2_HUMAN Serine/arginine-rich splicing factor 1 (Fragment) OS=Homo sapiens OX=9606 PE=2 SV=1;sp|Q07955|SRSF1_HUMAN Serine/arginine-rich splicing factor 1 OS=Homo sapiens OX=9606 GN=SRSF1 PE=1 SV=2;tr|J3KTL2|J3KTL2_HUMAN Serine/arginine-rich s	25.624	13.172	0	5868000
sp|Q9BT67|NFIP1_HUMAN	sp|Q9BT67|NFIP1_HUMAN NEDD4 family-interacting protein 1 OS=Homo sapiens OX=9606 GN=NDFIP1 PE=1 SV=1	24.899	6.4399	0	207970
tr|A4D1M6|A4D1M6_HUMAN;tr|A0A024R3W7|A0A024R3W7_HUMAN;sp|P24534|EF1B_HUMAN;tr|C9JZW3|C9JZW3_HUMAN	tr|A4D1M6|A4D1M6_HUMAN Elongation factor 1-beta OS=Homo sapiens OX=9606 GN=LOC392793 PE=3 SV=1;tr|A0A024R3W7|A0A024R3W7_HUMAN Elongation factor 1-beta OS=Homo sapiens OX=9606 GN=EEF1B2 PE=3 SV=1;sp|P24534|EF1B_HUMAN Elongation factor 1-beta OS=Homo sapiens	24.891	36.286	0	27438000
tr|A1L407|A1L407_HUMAN;sp|P22492|H1T_HUMAN;sp|P16403|H12_HUMAN;sp|Q02539|H11_HUMAN;tr|Q4VB24|Q4VB24_HUMAN;tr|B2R984|B2R984_HUMAN;tr|A3R0T8|A3R0T8_HUMAN;tr|A3R0T7|A3R0T7_HUMAN;sp|P10412|H14_HUMAN;sp|P16402|H13_HUMAN	tr|A1L407|A1L407_HUMAN Histone cluster 1, H1t OS=Homo sapiens OX=9606 GN=HIST1H1T PE=2 SV=1;sp|P22492|H1T_HUMAN Histone H1t OS=Homo sapiens OX=9606 GN=H1-6 PE=2 SV=4;sp|P16403|H12_HUMAN Histone H1.2 OS=Homo sapiens OX=9606 GN=H1-2 PE=1 SV=2;sp|Q02539|H11_H	22.033	6.1195	0	3159500
tr|Q8IWR8|Q8IWR8_HUMAN;tr|J3QR09|J3QR09_HUMAN;tr|J3KTE4|J3KTE4_HUMAN;tr|Q53G49|Q53G49_HUMAN;sp|P84098|RL19_HUMAN	tr|Q8IWR8|Q8IWR8_HUMAN 60S ribosomal protein L19 (Fragment) OS=Homo sapiens OX=9606 PE=2 SV=1;tr|J3QR09|J3QR09_HUMAN Ribosomal protein L19 OS=Homo sapiens OX=9606 GN=RPL19 PE=1 SV=1;tr|J3KTE4|J3KTE4_HUMAN Ribosomal protein L19 OS=Homo sapiens OX=9606 GN=RP	20.819	9.0474	0	5974100
tr|A0A2R8Y623|A0A2R8Y623_HUMAN;tr|B5MCP9|B5MCP9_HUMAN;sp|P62081|RS7_HUMAN;tr|Q59FS3|Q59FS3_HUMAN	tr|A0A2R8Y623|A0A2R8Y623_HUMAN 40S ribosomal protein S7 (Fragment) OS=Homo sapiens OX=9606 GN=RPS7 PE=1 SV=1;tr|B5MCP9|B5MCP9_HUMAN 40S ribosomal protein S7 OS=Homo sapiens OX=9606 GN=RPS7 PE=1 SV=1;sp|P62081|RS7_HUMAN 40S ribosomal protein S7 OS=Homo sapi	19.405	16.319	0	5408600
tr|H0YHL7|H0YHL7_HUMAN;tr|B7Z9V0|B7Z9V0_HUMAN;tr|B4E3S0|B4E3S0_HUMAN;tr|B4DMH3|B4DMH3_HUMAN;tr|Q53G58|Q53G58_HUMAN;tr|B3KN06|B3KN06_HUMAN;tr|A0A024RBI5|A0A024RBI5_HUMAN;sp|Q9ULV4|COR1C_HUMAN;tr|Q59EA2|Q59EA2_HUMAN	tr|H0YHL7|H0YHL7_HUMAN Coronin-1C (Fragment) OS=Homo sapiens OX=9606 GN=CORO1C PE=1 SV=1;tr|B7Z9V0|B7Z9V0_HUMAN cDNA, FLJ78964, highly similar to Coronin-1C OS=Homo sapiens OX=9606 PE=2 SV=1;tr|B4E3S0|B4E3S0_HUMAN Coronin OS=Homo sapiens OX=9606 GN=CORO1C	18.698	6.0342	0	1441200
tr|A0A0S2Z359|A0A0S2Z359_HUMAN;tr|V9GYG0|V9GYG0_HUMAN;tr|Q6I9V5|Q6I9V5_HUMAN;tr|A8K787|A8K787_HUMAN;tr|A0A0S2Z3H3|A0A0S2Z3H3_HUMAN;sp|P12236|ADT3_HUMAN;sp|P12235|ADT1_HUMAN;sp|P05141|ADT2_HUMAN;sp|Q9H0C2|ADT4_HUMAN;tr|Q6NVC0|Q6NVC0_HUMAN;tr|Q59EI9|Q59EI9_HUMAN	tr|A0A0S2Z359|A0A0S2Z359_HUMAN Solute carrier family 25 member 4 isoform 3 (Fragment) OS=Homo sapiens OX=9606 GN=SLC25A4 PE=2 SV=1;tr|V9GYG0|V9GYG0_HUMAN ADP/ATP translocase 1 OS=Homo sapiens OX=9606 GN=SLC25A4 PE=1 SV=1;tr|Q6I9V5|Q6I9V5_HUMAN Epididymis s	17.552	5.898	0	15580000
tr|M0QZR9|M0QZR9_HUMAN;sp|Q15717|ELAV1_HUMAN	tr|M0QZR9|M0QZR9_HUMAN ELAV-like protein 1 OS=Homo sapiens OX=9606 GN=ELAVL1 PE=1 SV=1;sp|Q15717|ELAV1_HUMAN ELAV-like protein 1 OS=Homo sapiens OX=9606 GN=ELAVL1 PE=1 SV=2	17.131	6.0559	0	1824800
tr|M0R3D6|M0R3D6_HUMAN;tr|M0R1A7|M0R1A7_HUMAN;tr|B4DM94|B4DM94_HUMAN;tr|M0R117|M0R117_HUMAN;tr|B4DM74|B4DM74_HUMAN;tr|B4DUV3|B4DUV3_HUMAN;tr|Q53HD3|Q53HD3_HUMAN;tr|B2R4C0|B2R4C0_HUMAN;sp|Q02543|RL18A_HUMAN;tr|Q32XH3|Q32XH3_HUMAN;tr|M0R0P7|M0R0P7_HUMAN	tr|M0R3D6|M0R3D6_HUMAN 60S ribosomal protein L18a (Fragment) OS=Homo sapiens OX=9606 GN=RPL18A PE=1 SV=1;tr|M0R1A7|M0R1A7_HUMAN 60S ribosomal protein L18a OS=Homo sapiens OX=9606 GN=RPL18A PE=1 SV=1;tr|B4DM94|B4DM94_HUMAN 60S ribosomal protein L18a OS=Homo	16.714	11.784	0	9729000
tr|B5MCT8|B5MCT8_HUMAN;tr|C9JM19|C9JM19_HUMAN;tr|B7Z732|B7Z732_HUMAN;tr|A0A024R4M0|A0A024R4M0_HUMAN;sp|P46781|RS9_HUMAN;tr|F2Z3C0|F2Z3C0_HUMAN;tr|A8MXK4|A8MXK4_HUMAN;tr|A5D904|A5D904_HUMAN	tr|B5MCT8|B5MCT8_HUMAN 40S ribosomal protein S9 OS=Homo sapiens OX=9606 GN=RPS9 PE=1 SV=1;tr|C9JM19|C9JM19_HUMAN 40S ribosomal protein S9 OS=Homo sapiens OX=9606 GN=RPS9 PE=1 SV=1;tr|B7Z732|B7Z732_HUMAN 40S ribosomal protein S9 OS=Homo sapiens OX=9606 PE=2	16.628	12.617	0	17095000
tr|B3KPU0|B3KPU0_HUMAN;tr|A0A087WVI1|A0A087WVI1_HUMAN;sp|Q96JY6|PDLI2_HUMAN	tr|B3KPU0|B3KPU0_HUMAN PDZ and LIM domain protein 2 OS=Homo sapiens OX=9606 GN=PDLIM2 PE=1 SV=1;tr|A0A087WVI1|A0A087WVI1_HUMAN PDZ and LIM domain protein 2 OS=Homo sapiens OX=9606 GN=PDLIM2 PE=1 SV=1;sp|Q96JY6|PDLI2_HUMAN PDZ and LIM domain protein 2 OS=Ho	16.103	5.9439	0	2909100
tr|C9J8Y3|C9J8Y3_HUMAN;tr|C9J3Y4|C9J3Y4_HUMAN;tr|B9ZVM7|B9ZVM7_HUMAN;tr|Q6LCR0|Q6LCR0_HUMAN;tr|E7ENI6|E7ENI6_HUMAN;tr|E9PDL4|E9PDL4_HUMAN;tr|A0A3B3IST8|A0A3B3IST8_HUMAN;tr|A0A024RA29|A0A024RA29_HUMAN;sp|Q05084|ICA69_HUMAN	tr|C9J8Y3|C9J8Y3_HUMAN Islet cell autoantigen 1 (Fragment) OS=Homo sapiens OX=9606 GN=ICA1 PE=1 SV=1;tr|C9J3Y4|C9J3Y4_HUMAN Islet cell autoantigen 1 (Fragment) OS=Homo sapiens OX=9606 GN=ICA1 PE=1 SV=1;tr|B9ZVM7|B9ZVM7_HUMAN Islet cell autoantigen 1 (Fragm	15.482	-2	0	2232600
tr|A6ZIF0|A6ZIF0_HUMAN;tr|A6ZIE5|A6ZIE5_HUMAN;sp|P15941|MUC1_HUMAN;tr|B4DWK6|B4DWK6_HUMAN;tr|A0A087X2A4|A0A087X2A4_HUMAN;tr|A0A0C4DGW3|A0A0C4DGW3_HUMAN;tr|A5YRU5|A5YRU5_HUMAN;tr|A6ZID5|A6ZID5_HUMAN;tr|B6ECA3|B6ECA3_HUMAN;tr|A0A0A0MSH4|A0A0A0MSH4_HUMAN;tr|A5YRU8|A5YRU8_HUMAN;tr|A6ZID6|A6ZID6_HUMAN;tr|A0A0A0MRB3|A0A0A0MRB3_HUMAN;tr|A6ZID7|A6ZID7_HUMAN;tr|A0A087X0L2|A0A087X0L2_HUMAN;tr|A5YRV0|A5YRV0…	tr|A6ZIF0|A6ZIF0_HUMAN MUC1 isoform M15 OS=Homo sapiens OX=9606 GN=MUC1 PE=2 SV=1;tr|A6ZIE5|A6ZIE5_HUMAN MUC1 isoform M11 OS=Homo sapiens OX=9606 GN=MUC1 PE=2 SV=1;sp|P15941|MUC1_HUMAN Mucin-1 OS=Homo sapiens OX=9606 GN=MUC1 PE=1 SV=3;tr|B4DWK6|B4DWK6_HUMA	15.366	5.8285	0	1201600
tr|A0A024RCW3|A0A024RCW3_HUMAN;tr|Q1JQ76|Q1JQ76_HUMAN;sp|P62906|RL10A_HUMAN	tr|A0A024RCW3|A0A024RCW3_HUMAN Ribosomal protein OS=Homo sapiens OX=9606 GN=RPL10A PE=3 SV=1;tr|Q1JQ76|Q1JQ76_HUMAN Ribosomal protein (Fragment) OS=Homo sapiens OX=9606 GN=RPL10A PE=2 SV=1;sp|P62906|RL10A_HUMAN 60S ribosomal protein L10a OS=Homo sapiens OX	15.108	6.2436	0	3046200
tr|C9JXB8|C9JXB8_HUMAN;tr|C9JNW5|C9JNW5_HUMAN;tr|V9HW01|V9HW01_HUMAN;sp|P83731|RL24_HUMAN	tr|C9JXB8|C9JXB8_HUMAN 60S ribosomal protein L24 OS=Homo sapiens OX=9606 GN=RPL24 PE=1 SV=1;tr|C9JNW5|C9JNW5_HUMAN 60S ribosomal protein L24 OS=Homo sapiens OX=9606 GN=RPL24 PE=1 SV=1;tr|V9HW01|V9HW01_HUMAN Epididymis secretory protein Li 310 OS=Homo sapie	14.369	12.098	0	4620400
tr|M0QZC5|M0QZC5_HUMAN;sp|P62280|RS11_HUMAN	tr|M0QZC5|M0QZC5_HUMAN 40S ribosomal protein S11 OS=Homo sapiens OX=9606 GN=RPS11 PE=1 SV=1;sp|P62280|RS11_HUMAN 40S ribosomal protein S11 OS=Homo sapiens OX=9606 GN=RPS11 PE=1 SV=3	13.997	5.9045	0	2620800
tr|A0A5C2GA28|A0A5C2GA28_HUMAN	tr|A0A5C2GA28|A0A5C2GA28_HUMAN IGH c115_heavy__IGHV4-39_IGHD2-21_IGHJ1 (Fragment) OS=Homo sapiens OX=9606 PE=2 SV=1	13.99	5.9842	0	2271300
tr|B4DN06|B4DN06_HUMAN;tr|F8WCR1|F8WCR1_HUMAN;tr|H7C3M2|H7C3M2_HUMAN;tr|H7C422|H7C422_HUMAN;tr|B3KS36|B3KS36_HUMAN;tr|Q96QL0|Q96QL0_HUMAN;sp|P39023|RL3_HUMAN;tr|B5MCW2|B5MCW2_HUMAN;tr|Q9NY85|Q9NY85_HUMAN;tr|G5E9G0|G5E9G0_HUMAN;tr|Q8TBW1|Q8TBW1_HUMAN	tr|B4DN06|B4DN06_HUMAN Ribosomal protein L3, isoform CRA_i OS=Homo sapiens OX=9606 GN=RPL3 PE=2 SV=1;tr|F8WCR1|F8WCR1_HUMAN 60S ribosomal protein L3 OS=Homo sapiens OX=9606 GN=RPL3 PE=1 SV=1;tr|H7C3M2|H7C3M2_HUMAN 60S ribosomal protein L3 (Fragment) OS=Hom	13.916	12.16	0	10297000
tr|X5D7P1|X5D7P1_HUMAN;tr|F8W7C6|F8W7C6_HUMAN;tr|A0A087WV22|A0A087WV22_HUMAN;tr|X1WI28|X1WI28_HUMAN;tr|X5D2T3|X5D2T3_HUMAN;sp|P27635|RL10_HUMAN;tr|H7C123|H7C123_HUMAN;tr|H7C2C5|H7C2C5_HUMAN	tr|X5D7P1|X5D7P1_HUMAN Ribosomal protein L10 isoform C (Fragment) OS=Homo sapiens OX=9606 GN=RPL10 PE=2 SV=1;tr|F8W7C6|F8W7C6_HUMAN 60S ribosomal protein L10 OS=Homo sapiens OX=9606 GN=RPL10 PE=1 SV=2;tr|A0A087WV22|A0A087WV22_HUMAN 60S ribosomal protein L1	13.63	13.108	0	3824800
tr|H0YF00|H0YF00_HUMAN;tr|E9PJA7|E9PJA7_HUMAN;tr|Q6DCA8|Q6DCA8_HUMAN;tr|A0A1W2PQ43|A0A1W2PQ43_HUMAN;tr|E9PK09|E9PK09_HUMAN;tr|E9PQN2|E9PQN2_HUMAN;tr|E9PKI6|E9PKI6_HUMAN;tr|E9PK91|E9PK91_HUMAN;sp|Q9NYF8|BCLF1_HUMAN	tr|H0YF00|H0YF00_HUMAN Bcl-2-associated transcription factor 1 (Fragment) OS=Homo sapiens OX=9606 GN=BCLAF1 PE=1 SV=1;tr|E9PJA7|E9PJA7_HUMAN Bcl-2-associated transcription factor 1 OS=Homo sapiens OX=9606 GN=BCLAF1 PE=1 SV=1;tr|Q6DCA8|Q6DCA8_HUMAN BCLAF1 p	13.236	5.7993	0	4597200
tr|F8WD59|F8WD59_HUMAN;tr|A0A024R7P5|A0A024R7P5_HUMAN;tr|C9J9K3|C9J9K3_HUMAN;tr|Q96RS2|Q96RS2_HUMAN;tr|A0A024R2L6|A0A024R2L6_HUMAN;sp|P08865|RSSA_HUMAN;tr|A0A0C4DG17|A0A0C4DG17_HUMAN	tr|F8WD59|F8WD59_HUMAN 40S ribosomal protein SA (Fragment) OS=Homo sapiens OX=9606 GN=RPSA PE=1 SV=2;tr|A0A024R7P5|A0A024R7P5_HUMAN Similar to Laminin receptor 1, isoform CRA_a OS=Homo sapiens OX=9606 GN=LOC388524 PE=3 SV=1;tr|C9J9K3|C9J9K3_HUMAN 40S ribos	12.647	7.8757	0	2931100
tr|A0A5C2G526|A0A5C2G526_HUMAN;tr|A0A5C2FUS3|A0A5C2FUS3_HUMAN;tr|A0A5C2GLE8|A0A5C2GLE8_HUMAN;tr|A0A5C2GE01|A0A5C2GE01_HUMAN	tr|A0A5C2G526|A0A5C2G526_HUMAN IGL c4034_light_IGKV4-1_IGKJ4 (Fragment) OS=Homo sapiens OX=9606 PE=2 SV=1;tr|A0A5C2FUS3|A0A5C2FUS3_HUMAN IGL c512_light_IGKV4-1_IGKJ4 (Fragment) OS=Homo sapiens OX=9606 PE=2 SV=1;tr|A0A5C2GLE8|A0A5C2GLE8_HUMAN IG c1189_light	12.406	13.215	0	26286000
tr|H7BZ50|H7BZ50_HUMAN;tr|H7C173|H7C173_HUMAN;tr|A0A494C0V9|A0A494C0V9_HUMAN;sp|Q6NZ67|MZT2B_HUMAN;tr|B8ZZ87|B8ZZ87_HUMAN	tr|H7BZ50|H7BZ50_HUMAN Mitotic-spindle organizing protein 2B (Fragment) OS=Homo sapiens OX=9606 GN=MZT2B PE=1 SV=1;tr|H7C173|H7C173_HUMAN Mitotic-spindle organizing protein 2B (Fragment) OS=Homo sapiens OX=9606 GN=MZT2B PE=1 SV=1;tr|A0A494C0V9|A0A494C0V9_H	12.386	7.5188	0	10796000
tr|H9ZYJ2|H9ZYJ2_HUMAN;sp|P10599|THIO_HUMAN	tr|H9ZYJ2|H9ZYJ2_HUMAN Thioredoxin OS=Homo sapiens OX=9606 GN=TXN PE=2 SV=1;sp|P10599|THIO_HUMAN Thioredoxin OS=Homo sapiens OX=9606 GN=TXN PE=1 SV=3	11.737	7.503	0	5449700
tr|A0A5C2FU34|A0A5C2FU34_HUMAN;tr|A0A5C2GEM1|A0A5C2GEM1_HUMAN	tr|A0A5C2FU34|A0A5C2FU34_HUMAN IGL c74_light_IGKV3-20_IGKJ4 (Fragment) OS=Homo sapiens OX=9606 PE=2 SV=1;tr|A0A5C2GEM1|A0A5C2GEM1_HUMAN IGH + IGL c580_light_IGKV4-1_IGKJ1 (Fragment) OS=Homo sapiens OX=9606 PE=2 SV=1	11.704	6.2117	0	4567100
tr|G3V5K8|G3V5K8_HUMAN;tr|B5BUD8|B5BUD8_HUMAN;tr|B4DJK0|B4DJK0_HUMAN;tr|B4DUA4|B4DUA4_HUMAN;tr|A0A024R6D8|A0A024R6D8_HUMAN;sp|Q13243|SRSF5_HUMAN;tr|Q59EK7|Q59EK7_HUMAN	tr|G3V5K8|G3V5K8_HUMAN Serine/arginine-rich-splicing factor 5 OS=Homo sapiens OX=9606 GN=SRSF5 PE=1 SV=1;tr|B5BUD8|B5BUD8_HUMAN Splicing factor arginine/serine-rich 5 (Fragment) OS=Homo sapiens OX=9606 GN=SFRS5 PE=2 SV=1;tr|B4DJK0|B4DJK0_HUMAN Serine/argin	11.587	7.8786	0	4735900
tr|H3BNE1|H3BNE1_HUMAN;tr|H3BR18|H3BR18_HUMAN;tr|H3BM38|H3BM38_HUMAN;tr|H3BPJ0|H3BPJ0_HUMAN;tr|A0A024R9R8|A0A024R9R8_HUMAN;tr|A8K287|A8K287_HUMAN;sp|O00161|SNP23_HUMAN	tr|H3BNE1|H3BNE1_HUMAN Synaptosomal-associated protein 23 OS=Homo sapiens OX=9606 GN=SNAP23 PE=1 SV=1;tr|H3BR18|H3BR18_HUMAN Synaptosomal-associated protein (Fragment) OS=Homo sapiens OX=9606 GN=SNAP23 PE=1 SV=1;tr|H3BM38|H3BM38_HUMAN Synaptosomal-associat	11.14	5.962	0	2150600
tr|A2J1N9|A2J1N9_HUMAN	tr|A2J1N9|A2J1N9_HUMAN Rheumatoid factor RF-ET12 (Fragment) OS=Homo sapiens OX=9606 PE=2 SV=1	10.529	8.3239	0	11445000
tr|A0A087X2D0|A0A087X2D0_HUMAN;tr|B2R6F3|B2R6F3_HUMAN;sp|P84103|SRSF3_HUMAN	tr|A0A087X2D0|A0A087X2D0_HUMAN Serine/arginine-rich-splicing factor 3 OS=Homo sapiens OX=9606 GN=SRSF3 PE=1 SV=1;tr|B2R6F3|B2R6F3_HUMAN Epididymis secretory sperm binding protein OS=Homo sapiens OX=9606 GN=SFRS3 PE=2 SV=1;sp|P84103|SRSF3_HUMAN Serine/argin	10.32	7.0229	0	4601700
tr|A4UCT2|A4UCT2_HUMAN	tr|A4UCT2|A4UCT2_HUMAN Tubulin beta 2C (Fragment) OS=Homo sapiens OX=9606 PE=2 SV=1	9.6591	-2	0	1486200
tr|H0YLP6|H0YLP6_HUMAN;tr|Q59F34|Q59F34_HUMAN;tr|H0YMF4|H0YMF4_HUMAN;sp|P46779|RL28_HUMAN;tr|H0YKD8|H0YKD8_HUMAN	tr|H0YLP6|H0YLP6_HUMAN 60S ribosomal protein L28 OS=Homo sapiens OX=9606 GN=RPL28 PE=1 SV=1;tr|Q59F34|Q59F34_HUMAN 60S ribosomal protein L28 (Fragment) OS=Homo sapiens OX=9606 PE=2 SV=1;tr|H0YMF4|H0YMF4_HUMAN 60S ribosomal protein L28 OS=Homo sapiens OX=96	9.657	6.0885	0	3805700
tr|H0YDD8|H0YDD8_HUMAN;tr|A0A024RCA7|A0A024RCA7_HUMAN;sp|P05387|RLA2_HUMAN	tr|H0YDD8|H0YDD8_HUMAN 60S acidic ribosomal protein P2 (Fragment) OS=Homo sapiens OX=9606 GN=RPLP2 PE=1 SV=1;tr|A0A024RCA7|A0A024RCA7_HUMAN 60S acidic ribosomal protein P2 OS=Homo sapiens OX=9606 GN=RPLP2 PE=3 SV=1;sp|P05387|RLA2_HUMAN 60S acidic ribosomal	8.9857	5.7754	0	1162900
sp|Q08AG7|MZT1_HUMAN	sp|Q08AG7|MZT1_HUMAN Mitotic-spindle organizing protein 1 OS=Homo sapiens OX=9606 GN=MZT1 PE=1 SV=2	8.4787	6.3855	0	5253200
tr|G3V279|G3V279_HUMAN;tr|A0A024R6D4|A0A024R6D4_HUMAN;sp|P84090|ERH_HUMAN	tr|G3V279|G3V279_HUMAN Enhancer of rudimentary homolog OS=Homo sapiens OX=9606 GN=ERH PE=1 SV=1;tr|A0A024R6D4|A0A024R6D4_HUMAN Enhancer of rudimentary homolog OS=Homo sapiens OX=9606 GN=ERH PE=3 SV=1;sp|P84090|ERH_HUMAN Enhancer of rudimentary homolog OS=H	8.2033	12.977	0	13568000
tr|G3V1Q9|G3V1Q9_HUMAN;tr|G3V3S6|G3V3S6_HUMAN;sp|Q16825|PTN21_HUMAN	tr|G3V1Q9|G3V1Q9_HUMAN Tyrosine-protein phosphatase non-receptor type 21 OS=Homo sapiens OX=9606 GN=PTPN21 PE=4 SV=1;tr|G3V3S6|G3V3S6_HUMAN Tyrosine-protein phosphatase non-receptor type 21 (Fragment) OS=Homo sapiens OX=9606 GN=PTPN21 PE=1 SV=1;sp|Q16825|P	6.941	-2	0	5061900
sp|P62861|RS30_HUMAN;tr|E9PR30|E9PR30_HUMAN	sp|P62861|RS30_HUMAN 40S ribosomal protein S30 OS=Homo sapiens OX=9606 GN=FAU PE=1 SV=1;tr|E9PR30|E9PR30_HUMAN 40S ribosomal protein S30 OS=Homo sapiens OX=9606 GN=FAU PE=1 SV=1	6.6478	6.0208	0	10531000
tr|E5RJH3|E5RJH3_HUMAN;tr|E5RI99|E5RI99_HUMAN;tr|A0A024R9D3|A0A024R9D3_HUMAN;sp|P62888|RL30_HUMAN	tr|E5RJH3|E5RJH3_HUMAN 60S ribosomal protein L30 OS=Homo sapiens OX=9606 GN=RPL30 PE=1 SV=1;tr|E5RI99|E5RI99_HUMAN 60S ribosomal protein L30 (Fragment) OS=Homo sapiens OX=9606 GN=RPL30 PE=1 SV=1;tr|A0A024R9D3|A0A024R9D3_HUMAN 60S ribosomal protein L30 OS=H	6.2626	13.909	0	12977000
tr|K7ES78|K7ES78_HUMAN;tr|K7EMQ1|K7EMQ1_HUMAN;tr|K7EM73|K7EM73_HUMAN;tr|K7EKD8|K7EKD8_HUMAN;sp|P04632|CPNS1_HUMAN;tr|K7ELJ7|K7ELJ7_HUMAN;tr|A0A0C4DGQ5|A0A0C4DGQ5_HUMAN	tr|K7ES78|K7ES78_HUMAN Calpain small subunit 1 (Fragment) OS=Homo sapiens OX=9606 GN=CAPNS1 PE=1 SV=1;tr|K7EMQ1|K7EMQ1_HUMAN Calcium-activated neutral proteinase small subunit OS=Homo sapiens OX=9606 GN=CAPNS1 PE=1 SV=1;tr|K7EM73|K7EM73_HUMAN Calcium-activ	5.7743	-2	0	1776700
tr|M0QX76|M0QX76_HUMAN;tr|M0R1M5|M0R1M5_HUMAN;tr|M0R3H0|M0R3H0_HUMAN;tr|M0R210|M0R210_HUMAN;sp|P62249|RS16_HUMAN;tr|Q6IPX4|Q6IPX4_HUMAN	tr|M0QX76|M0QX76_HUMAN 40S ribosomal protein S16 (Fragment) OS=Homo sapiens OX=9606 GN=RPS16 PE=1 SV=1;tr|M0R1M5|M0R1M5_HUMAN 40S ribosomal protein S16 (Fragment) OS=Homo sapiens OX=9606 GN=RPS16 PE=1 SV=1;tr|M0R3H0|M0R3H0_HUMAN 40S ribosomal protein S16 O	5.5575	7.3178	0	7408600
tr|Q6B823|Q6B823_HUMAN;tr|Q0VAS5|Q0VAS5_HUMAN;tr|B2R4R0|B2R4R0_HUMAN;sp|P62805|H4_HUMAN	tr|Q6B823|Q6B823_HUMAN Histone H4 (Fragment) OS=Homo sapiens OX=9606 PE=3 SV=1;tr|Q0VAS5|Q0VAS5_HUMAN Histone H4 OS=Homo sapiens OX=9606 GN=HIST1H4H PE=2 SV=1;tr|B2R4R0|B2R4R0_HUMAN Histone H4 OS=Homo sapiens OX=9606 GN=HIST1H4J PE=2 SV=1;sp|P62805|H4_HUMA	4.9157	6.0214	0	8538300
tr|K7EJH3|K7EJH3_HUMAN;tr|A0A1B0GW87|A0A1B0GW87_HUMAN;tr|K7EJM7|K7EJM7_HUMAN;tr|M0QYK5|M0QYK5_HUMAN;tr|Q69YM7|Q69YM7_HUMAN;tr|M0R2N4|M0R2N4_HUMAN;sp|Q8WU68|U2AF4_HUMAN;tr|B5BU08|B5BU08_HUMAN;sp|Q01081|U2AF1_HUMAN;sp|P0DN76|U2AF5_HUMAN	tr|K7EJH3|K7EJH3_HUMAN Splicing factor U2AF 26 kDa subunit OS=Homo sapiens OX=9606 GN=U2AF1L4 PE=4 SV=1;tr|A0A1B0GW87|A0A1B0GW87_HUMAN Splicing factor U2AF 35 kDa subunit OS=Homo sapiens OX=9606 GN=U2AF1L5 PE=4 SV=1;tr|K7EJM7|K7EJM7_HUMAN Splicing factor U	3.8602	9.6338	0	4319500
